# Supplementary material for: Monocyte Gene and Molecular Expression Profiles Suggest Distinct Effector and Regulatory Functions in Beninese HIV Highly Exposed Seronegative Female Commercial Sex Workers
Source: Viruses. 2022 Feb 10;14(2):361. doi: 10.3390/v14020361 (PMC8878004; doi:10.3390/v14020361)
Supplement: Supplementary file 1 [file viruses-14-00361-s001.zip]

Archive with 1 entries (1 files):
- viruses-1535809-supplementary.pdf
